# Supplementary material for: Alkali metal reduction of alkali metal cations
Source: Nat Commun. 2023 Dec 9;14:8147. doi: 10.1038/s41467-023-43925-5 (PMC10709313; doi:10.1038/s41467-023-43925-5)
Supplement: Supplementary file 3 — Source Data [file 41467_2023_43925_MOESM3_ESM.xlsx]

## Sheet: Sheet1
12
C6H6
C	0	1.40481	0
C	1.2166	0.70241	0
C	-1.2166	0.70241	0
H	2.1652	1.25008	0
H	-2.1652	1.25008	0
C	1.2166	-0.70241	0
C	-1.2166	-0.70241	0
H	2.1652	-1.25008	0
H	-2.1652	-1.25008	0
C	0	-1.40481	0
H	0	-2.50016	0
H	0	2.50016	0
13
Li(C6H6)+
C	0.77844	-1.18069	-0.12554
C	1.41178	0.08384	-0.12543
C	-0.63335	-1.26447	-0.12553
H	2.50421	0.14865	-0.13335
H	-1.12344	-2.24295	-0.13339
C	0.63331	1.26457	-0.12533
C	-1.41182	-0.08373	-0.12537
H	1.12338	2.24306	-0.13331
H	-2.50425	-0.14855	-0.13324
C	-0.77847	1.18079	-0.12529
H	-1.38082	2.09445	-0.13311
H	1.38078	-2.09436	-0.13342
Li	0.00027	-0.00071	1.7716
13
Na(C6H6)+
C	0.2555	-1.38844	-0.50471
C	1.3286	-0.47053	-0.51087
C	-1.07598	-0.91808	-0.49754
H	2.36027	-0.83509	-0.55028
H	-1.90777	-1.62946	-0.52666
C	1.07021	0.91776	-0.5099
C	-1.33439	0.4702	-0.49658
H	1.90162	1.62913	-0.54849
H	-2.36643	0.83473	-0.52473
C	-0.26128	1.38811	-0.50272
H	-0.46173	2.46399	-0.53571
H	0.45556	-2.46434	-0.53918
Na	0.01114	0.00063	1.94172
13
K(C6H6)+
C	0.89964	1.14592	0.8206
C	0.89479	1.28511	-0.58253
C	0.9026	-0.13884	1.40162
H	0.93075	2.28238	-1.03368
H	0.94479	-0.24683	2.49062
C	0.89292	0.13952	-1.40462
C	0.90069	-1.28442	0.57953
H	0.92737	0.24758	-2.4939
H	0.94136	-2.28163	1.03039
C	0.89586	-1.14524	-0.82359
H	0.93266	-2.0344	-1.46187
H	0.93946	2.03515	1.45859
K	-1.9966	-0.00077	0.00336
13
Rb(C6H6)+
C	1.44157	1.40267	0.135
C	1.43872	0.81883	-1.14785
C	1.44335	0.58359	1.28204
H	1.47553	1.45486	-2.0387
H	1.48379	1.03696	2.27818
C	1.43763	-0.5841	-1.28367
C	1.4422	-0.81933	1.14623
H	1.47356	-1.03753	-2.27997
H	1.48176	-1.45539	2.03692
C	1.43933	-1.40318	-0.13662
H	1.47661	-2.49266	-0.24214
H	1.48062	2.4921	0.24038
Rb	-1.64131	0.00029	0.00093
13
Cs(C6H6)+
C	1.82878	-1.28009	0.58926
C	1.83005	-0.12963	1.40281
C	1.828	-1.15073	-0.81383
H	1.8671	-0.23022	2.49278
H	1.8632	-2.04446	-1.44593
C	1.83068	1.15017	0.8133
C	1.82841	0.12907	-1.40333
H	1.86819	2.04383	1.44534
H	1.86403	0.22957	-2.49336
C	1.82982	1.27953	-0.58978
H	1.86659	2.27373	-1.04775
H	1.86467	-2.27437	1.04715
Cs	-1.40088	0.00022	0.0002
25
Li(C6H6)2	+
C	-2.04965	-0.65917	-1.24775
C	-2.04741	0.75136	-1.19479
C	-2.05003	-1.41075	-0.05312
H	-2.05887	1.33365	-2.12115
H	-2.062	-2.50412	-0.09439
C	-2.0466	1.41035	0.05312
C	-2.04954	-0.75138	1.19478
H	-2.05658	2.50374	0.09444
H	-2.061	-1.33362	2.12116
C	-2.04773	0.6591	1.24791
H	-2.05943	1.17005	2.21545
H	-2.06125	-1.16997	-2.21536
Li	-0.00037	-0.0011	-3e-05
C	2.05067	-1.4104	-0.05319
C	2.04946	-0.65905	-1.24804
C	2.0502	-0.75086	1.1948
H	2.0609	-1.16994	-2.21559
H	2.06215	-1.33316	2.12115
C	2.04732	0.75131	-1.19494
C	2.04727	0.65945	1.24811
H	2.0587	1.3337	-2.12124
H	2.05856	1.17045	2.21561
C	2.04622	1.41045	0.05312
H	2.05581	2.50385	0.09423
H	2.06303	-2.50375	-0.09436
25
Na(C6H6)2	+
C	2.50691	1.40878	-0.08326
C	2.50673	0.63238	-1.2615
C	2.50727	0.77644	1.17819
H	2.53617	1.12281	-2.23987
H	2.5373	1.37856	2.09204
C	2.50685	-0.77622	-1.17828
C	2.50741	-0.63211	1.2614
H	2.53653	-1.37833	-2.09216
H	2.53746	-1.12254	2.23974
C	2.50719	-1.40847	0.08317
H	2.53707	-2.50095	0.14769
H	2.53665	2.50128	-0.14775
Na	6e-05	-0.00078	-0.00043
C	-2.50691	0.75071	1.19507
C	-2.50713	1.4104	-0.05238
C	-2.5069	-0.6595	1.24758
H	-2.53701	2.50403	-0.09313
H	-2.53658	-1.17112	2.21502
C	-2.50737	0.65965	-1.24726
C	-2.50699	-1.41023	0.05272
H	-2.53731	1.17122	-2.21473
H	-2.5366	-2.50387	0.09349
C	-2.50723	-0.75061	-1.19476
H	-2.53708	-1.33265	-2.12154
H	-2.53634	1.33276	2.12186
25
K(C6H6)2	+
C	2.95806	-1.12531	-0.82888
C	2.96463	-1.27202	0.57293
C	2.92049	0.16158	-1.40262
H	3.02966	-2.27033	1.01841
H	2.95111	0.27654	-2.49127
C	2.93363	-0.13185	1.40101
C	2.8895	1.30176	-0.57454
H	2.9745	-0.24478	2.48954
H	2.89599	2.30211	-1.02015
C	2.89606	1.15504	0.82728
H	2.90763	2.04145	1.47028
H	3.01794	-2.00969	-1.472
K	-0.00075	-0.06556	0.00372
C	-2.91993	0.16742	-1.40201
C	-2.95653	-1.12203	-0.83398
C	-2.89011	1.30395	-0.5689
H	-3.01559	-2.00361	-1.481
H	-2.89738	2.30624	-1.01011
C	-2.96332	-1.27493	0.56718
C	-2.8969	1.15104	0.83226
H	-3.02768	-2.27526	1.00822
H	-2.90941	2.03458	1.47919
C	-2.9335	-0.1384	1.4003
H	-2.97459	-0.25621	2.4883
H	-2.95047	0.28713	-2.49015
25
Rb(C6H6)2	+
C	3.1223	1.31014	0.51323
C	3.11872	1.10091	-0.8801
C	3.12312	0.20808	1.39109
H	3.15392	1.95703	-1.56223
H	3.16184	0.37061	2.47347
C	3.116	-0.21038	-1.39554
C	3.12039	-1.10321	0.87565
H	3.14919	-0.37299	-2.47809
H	3.15691	-1.95941	1.55761
C	3.11686	-1.31244	-0.51768
H	3.15073	-2.33121	-0.91822
H	3.16038	2.32883	0.9136
Rb	1e-05	0.00275	0.00505
C	-3.12222	-0.36439	1.35915
C	-3.12329	0.99615	0.99295
C	-3.11851	-1.36181	0.36401
H	-3.16207	1.77099	1.76599
H	-3.15363	-2.41885	0.64845
C	-3.12067	1.35928	-0.3684
C	-3.11584	-0.99868	-0.99735
H	-3.15748	2.41622	-0.65301
H	-3.14883	-1.77362	-1.77055
C	-3.11693	0.36186	-1.36355
H	-3.15082	0.6439	-2.42127
H	-3.16021	-0.64653	2.41671
25
Cs(C6H6)2	+
C	3.32251	-1.05234	-0.89187
C	3.33005	-1.27952	0.49814
C	3.28305	0.2645	-1.39009
H	3.39468	-2.30201	0.88529
H	3.31126	0.44206	-2.47046
C	3.29808	-0.18985	1.39
C	3.2511	1.35421	-0.49824
H	3.3379	-0.3654	2.47034
H	3.25448	2.37873	-0.88541
C	3.25861	1.12702	0.89181
H	3.26778	1.97494	1.58499
H	3.38133	-1.89825	-1.58507
Cs	1e-05	-0.05727	5e-05
C	-3.28291	0.27085	-1.38902
C	-3.32251	-1.04823	-0.8968
C	-3.25095	1.3565	-0.49222
H	-3.3815	-1.89097	-1.59384
H	-3.25421	2.38276	-0.87473
C	-3.3302	-1.28173	0.49216
C	-3.25861	1.12298	0.89678
H	-3.39509	-2.30595	0.87464
H	-3.26774	1.96774	1.5938
C	-3.29824	-0.19613	1.38897
H	-3.33821	-0.37659	2.46849
H	-3.3111	0.45333	-2.46858
9
Li9
Li	-0.63682	-1.41591	-0.05659
Li	1.52768	-0.04923	1.41699
Li	2.17729	-2.5761	-0.09255
Li	-1.38535	-0.10197	2.48678
Li	-0.64114	1.41306	0.05654
Li	-3.3496	-0.00308	-0.00132
Li	1.52887	0.05262	-1.41765
Li	2.16427	2.58337	0.09336
Li	-1.3852	0.09724	-2.48555
9
Na9
Na	3.30072	1.98636	-0.00024
Na	-0.00159	-0.0008	6e-05
Na	-0.00064	3.54293	-0.00155
Na	-3.30226	1.98792	0.00019
Na	-3.30145	-1.98816	-0.00067
Na	-6.17659	-0.00021	0.00176
Na	3.30172	-1.98553	-0.00026
Na	0.00196	-3.5438	-0.00106
Na	6.17812	0.00129	0.00177
9
K9
K	4.05442	2.46011	-0.00067
K	6e-05	0.0007	-0.00138
K	-0.00025	4.38265	-0.0017
K	-4.05412	2.45948	0.00025
K	-4.05457	-2.46041	0.00231
K	-7.60031	-0.0003	0.00133
K	4.05468	-2.4606	-0.0005
K	0.00069	-4.38159	-0.00296
K	7.5994	-4e-05	0.00332
9
Rb9
Rb	4.36839	2.69144	0.00296
Rb	-0.00245	-0.00169	-0.00066
Rb	0.01111	4.64684	-0.00034
Rb	-4.35201	2.69441	-0.00308
Rb	-4.36804	-2.69224	-0.00133
Rb	-8.06185	0.01216	0.00313
Rb	4.35073	-2.68915	0.00181
Rb	-0.01034	-4.65025	-0.00067
Rb	8.06447	-0.01152	-0.00183
9
Cs9
Cs	4.77448	2.96132	0.00172
Cs	-0.00017	-0.00272	-0.00166
Cs	-0.00262	5.11203	-0.00232
Cs	-4.77602	2.95841	-0.00095
Cs	-4.77106	-2.9547	-0.00199
Cs	-8.85392	-0.00159	0.00436
Cs	4.77377	-2.95668	0.00243
Cs	0.00154	-5.11781	-0.00213
Cs	8.85402	0.00173	0.00053
174
[Be]2Li2	(compound	6)
Cl	1.66153	-0.59776	0.30119
Si	5.36222	-0.07833	-2.777
Si	5.96748	-2.81169	-0.01937
N	3.78507	-0.37149	-1.96199
N	4.5641	-1.83017	0.50872
C	6.52094	-1.58589	-2.64462
H	6.01409	-2.47859	-3.05763
H	7.341	-1.35929	-3.35799
C	7.10258	-1.87813	-1.24231
H	7.46843	-0.94918	-0.76553
H	7.9957	-2.53057	-1.33424
C	5.06146	0.24692	-4.63072
H	4.67798	-0.65461	-5.13796
H	6.01246	0.52544	-5.11722
H	4.34095	1.0615	-4.80997
C	6.33422	1.39599	-2.04171
H	5.9288	2.37086	-2.35663
H	7.38482	1.34742	-2.38042
H	6.33962	1.3709	-0.93873
C	5.45373	-4.41255	-0.93755
H	5.06789	-5.18427	-0.25242
H	6.32557	-4.83908	-1.46566
H	4.67264	-4.21241	-1.6915
C	7.04911	-3.27003	1.4794
H	7.54204	-2.37594	1.89734
H	7.83816	-3.97757	1.17036
H	6.46866	-3.73589	2.29134
C	2.60416	0.00989	-2.65094
C	2.14983	1.37852	-2.67007
C	0.92491	1.70248	-3.29865
H	0.58084	2.74174	-3.28777
C	0.11406	0.72211	-3.89654
H	-0.85311	0.99144	-4.33245
C	0.55455	-0.6131	-3.88361
H	-0.07161	-1.38599	-4.34323
C	1.78426	-0.98687	-3.29355
C	2.93597	2.49754	-1.9862
H	3.82206	2.02702	-1.53203
C	3.4081	3.5643	-2.99997
H	4.01368	3.12459	-3.80968
H	4.02064	4.33055	-2.4934
H	2.55111	4.08181	-3.46686
C	2.13233	3.16293	-0.84606
H	1.23515	3.68114	-1.22669
H	2.75526	3.91374	-0.32942
H	1.80963	2.42001	-0.09713
C	2.20782	-2.45471	-3.34923
H	3.20215	-2.50907	-2.87364
C	2.34527	-2.94848	-4.80735
H	1.37277	-2.94745	-5.33132
H	2.73016	-3.98279	-4.82592
H	3.03771	-2.31576	-5.38735
C	1.24767	-3.36748	-2.55295
H	1.18126	-3.05965	-1.49588
H	1.59928	-4.41365	-2.58047
H	0.22834	-3.34973	-2.97993
C	4.27682	-1.80589	1.91918
C	3.58368	-2.88447	2.55747
C	3.30909	-2.81472	3.93771
H	2.78592	-3.65063	4.41837
C	3.69034	-1.70932	4.70878
H	3.47542	-1.67797	5.78288
C	4.36838	-0.65386	4.08683
H	4.6801	0.21145	4.68428
C	4.67847	-0.68349	2.71347
C	3.1152	-4.11865	1.78502
H	3.40678	-3.96754	0.73288
C	3.77996	-5.41716	2.29537
H	4.8801	-5.36175	2.24882
H	3.45619	-6.28431	1.69183
H	3.50326	-5.62285	3.345
C	1.5785	-4.26624	1.81269
H	1.20934	-4.4347	2.84125
H	1.25829	-5.12886	1.20067
H	1.09435	-3.35951	1.4154
C	5.44332	0.49676	2.11286
H	5.64942	0.23705	1.0595
C	6.79979	0.73254	2.81375
H	6.66637	1.02257	3.87124
H	7.35836	1.54527	2.3161
H	7.42692	-0.17464	2.79556
C	4.59505	1.78878	2.12518
H	3.64161	1.64612	1.58935
H	5.14032	2.62203	1.64607
H	4.35532	2.09741	3.15896
Be	3.64134	-0.99778	-0.48285
Li	0.34507	0.15621	-1.58098
Cl	-1.66153	0.59776	-0.30119
Si	-5.36222	0.07833	2.777
Si	-5.96748	2.81169	0.01937
N	-3.78507	0.37149	1.96199
N	-4.5641	1.83017	-0.50872
C	-6.52094	1.58589	2.64462
H	-6.01409	2.47859	3.05763
H	-7.341	1.35929	3.35799
C	-7.10258	1.87813	1.24231
H	-7.46843	0.94918	0.76553
H	-7.9957	2.53057	1.33424
C	-5.06146	-0.24692	4.63072
H	-4.67798	0.65461	5.13796
H	-6.01246	-0.52544	5.11722
H	-4.34095	-1.0615	4.80997
C	-6.33422	-1.39599	2.04171
H	-5.9288	-2.37086	2.35663
H	-7.38482	-1.34742	2.38042
H	-6.33962	-1.3709	0.93873
C	-5.45373	4.41255	0.93755
H	-5.06789	5.18427	0.25242
H	-6.32557	4.83908	1.46566
H	-4.67264	4.21241	1.6915
C	-7.04911	3.27003	-1.4794
H	-7.54204	2.37594	-1.89734
H	-7.83816	3.97757	-1.17036
H	-6.46866	3.73589	-2.29134
C	-2.60416	-0.00989	2.65094
C	-2.14983	-1.37852	2.67007
C	-0.92491	-1.70248	3.29865
H	-0.58084	-2.74174	3.28777
C	-0.11406	-0.72211	3.89654
H	0.85311	-0.99144	4.33245
C	-0.55455	0.6131	3.88361
H	0.07161	1.38599	4.34323
C	-1.78426	0.98687	3.29355
C	-2.93597	-2.49754	1.9862
H	-3.82206	-2.02702	1.53203
C	-3.4081	-3.5643	2.99997
H	-4.01368	-3.12459	3.80968
H	-4.02064	-4.33055	2.4934
H	-2.55111	-4.08181	3.46686
C	-2.13233	-3.16293	0.84606
H	-1.23515	-3.68114	1.22669
H	-2.75526	-3.91374	0.32942
H	-1.80963	-2.42001	0.09713
C	-2.20782	2.45471	3.34923
H	-3.20215	2.50907	2.87364
C	-2.34527	2.94848	4.80735
H	-1.37277	2.94745	5.33132
H	-2.73016	3.98279	4.82592
H	-3.03771	2.31576	5.38735
C	-1.24767	3.36748	2.55295
H	-1.18126	3.05965	1.49588
H	-1.59928	4.41365	2.58047
H	-0.22834	3.34973	2.97993
C	-4.27682	1.80589	-1.91918
C	-3.58368	2.88447	-2.55747
C	-3.30909	2.81472	-3.93771
H	-2.78592	3.65063	-4.41837
C	-3.69034	1.70932	-4.70878
H	-3.47542	1.67797	-5.78288
C	-4.36838	0.65386	-4.08683
H	-4.6801	-0.21145	-4.68428
C	-4.67847	0.68349	-2.71347
C	-3.1152	4.11865	-1.78502
H	-3.40678	3.96754	-0.73288
C	-3.77996	5.41716	-2.29537
H	-4.8801	5.36175	-2.24882
H	-3.45619	6.28431	-1.69183
H	-3.50326	5.62285	-3.345
C	-1.5785	4.26624	-1.81269
H	-1.20934	4.4347	-2.84125
H	-1.25829	5.12886	-1.20067
H	-1.09435	3.35951	-1.4154
C	-5.44332	-0.49676	-2.11286
H	-5.64942	-0.23705	-1.0595
C	-6.79979	-0.73254	-2.81375
H	-6.66637	-1.02257	-3.87124
H	-7.35836	-1.54527	-2.3161
H	-7.42692	0.17464	-2.79556
C	-4.59505	-1.78878	-2.12518
H	-3.64161	-1.64612	-1.58935
H	-5.14032	-2.62203	-1.64607
H	-4.35532	-2.09741	-3.15896
Be	-3.64134	0.99778	0.48285
Li	-0.34507	-0.15621	1.58098
174
[Be]2Na2	(compound	7)
Cl	1.68938	-0.0006	-0.00074
Si	6.0464	1.74292	0.90326
Si	6.04799	-1.74143	-0.90263
Si	-6.04693	-1.7428	0.90226
Si	-6.04734	1.74129	-0.90412
Cl	-1.68943	0.00029	0.00015
Na	0.00146	2.2737	-0.00082
Na	-0.00028	-2.27515	0.00049
N	4.39044	1.45383	0.29241
N	4.39182	-1.45273	-0.29215
N	-4.39158	1.45283	-0.29254
N	-4.39072	-1.45372	0.29205
C	3.54289	2.58099	0.07842
C	-2.79178	3.17096	-1.15058
C	-3.54453	2.58039	-0.07825
C	2.79066	3.17158	1.15116
C	-3.3922	3.12391	1.24194
C	3.3896	3.1243	-1.24176
C	2.79254	-3.17088	-1.15109
C	3.54466	-2.58029	-0.07831
C	-1.93382	-4.26128	0.8864
H	-1.38653	-4.72383	1.71739
C	-2.79134	-3.17134	1.15173
C	3.39159	-3.12379	1.2418
C	1.93509	-4.26074	-0.88525
H	1.38742	-4.72336	-1.71596
C	6.48279	3.59192	0.74144
H	6.56602	3.89157	-0.31709
H	7.45452	3.79269	1.22521
H	5.72833	4.24386	1.21138
C	-3.54315	-2.58096	0.0786
C	-1.93444	4.26079	-0.88424
H	-1.38625	4.72336	-1.71463
C	2.50746	4.20063	-1.46125
H	2.40185	4.6059	-2.47457
C	-2.51028	4.20031	1.46189
H	-2.40535	4.6057	2.47523
C	1.78365	-4.78013	0.41114
H	1.1279	-5.63776	0.59472
C	-3.38938	-3.12453	-1.24142
C	2.50959	-4.20025	1.46124
H	2.40412	-4.60568	2.47451
C	-1.78179	-4.78079	-0.40988
H	-1.12599	-5.63846	-0.59309
C	4.15531	2.5486	-2.43256
H	4.86474	1.8114	-2.01858
C	-2.50721	-4.20094	-1.46037
H	-2.40124	-4.60643	-2.47356
C	-1.78368	4.78013	0.41223
H	-1.12795	5.6377	0.59619
C	1.93318	4.26142	0.88528
H	1.38547	4.72403	1.71595
C	2.88623	-2.65389	-2.58817
H	3.55455	-1.77725	-2.56539
C	2.88412	2.65445	2.5882
H	3.55288	1.77814	2.56556
C	7.36608	-0.7676	0.08042
H	7.30206	-1.05075	1.14845
H	8.3331	-1.18272	-0.27316
C	7.36496	0.77056	-0.08059
H	7.29955	1.05367	-1.14856
H	8.33175	1.18703	0.27205
C	1.78161	4.78066	-0.41116
H	1.12577	5.6382	-0.59478
C	-2.88527	-2.65389	2.58862
H	-3.5539	-1.77749	2.56553
C	-4.15459	-2.54898	-2.43261
H	-4.86422	-1.81176	-2.019
C	-2.88465	2.65401	-2.58773
H	-3.55306	1.77741	-2.5654
C	-7.36592	0.76768	0.07848
H	-7.30213	1.0511	1.14646
H	-8.33277	1.18295	-0.27544
C	-4.15861	2.54822	2.43229
H	-4.86806	1.81128	2.01788
C	-7.36512	-0.7705	-0.08215
H	-7.2996	-1.05387	-1.15004
H	-8.33207	-1.18665	0.27045
C	4.15722	-2.54797	2.43259
H	4.86685	-1.811	2.01854
C	6.25899	1.22269	2.73224
H	5.74187	1.90939	3.42196
H	7.33017	1.22008	3.00319
H	5.86657	0.20702	2.91137
C	1.5194	-2.17967	-3.13376
H	0.78168	-3.00328	-3.16492
H	1.62363	-1.80189	-4.16619
H	1.11027	-1.35516	-2.52373
C	6.26054	-1.22183	-2.73183
H	5.74485	-1.90952	-3.42162
H	7.33184	-1.21749	-3.00228
H	5.86653	-0.20684	-2.91138
C	-1.51753	2.17965	-3.13246
H	-0.7794	3.00298	-3.16225
H	-1.62092	1.80274	-4.1653
H	-1.10935	1.35443	-2.52276
C	4.96786	3.62347	-3.18733
H	4.31251	4.37189	-3.66806
H	5.57313	3.15765	-3.98471
H	5.65115	4.16439	-2.51128
C	6.48504	-3.59013	-0.7396
H	6.56512	-3.88985	0.31915
H	7.45837	-3.7903	-1.22039
H	5.73242	-4.24246	-1.21194
C	3.49641	-3.71138	-3.53685
H	4.48723	-4.04792	-3.18993
H	3.61229	-3.29952	-4.55516
H	2.84962	-4.60436	-3.61104
C	1.51724	2.1794	3.13299
H	0.77878	3.00241	3.16302
H	1.62093	1.80227	4.16571
H	1.10928	1.35418	2.52314
C	-6.26035	-1.22227	2.73108
H	-5.74374	-1.90888	3.42126
H	-7.33169	-1.21943	3.00139
H	-5.86789	-0.20662	2.91019
C	-6.25895	1.22161	-2.7334
H	-5.74188	1.90864	-3.42282
H	-7.33005	1.21866	-3.00466
H	-5.86611	0.20612	-2.91263
Be	-3.76777	-0.00024	-0.00014
C	3.21058	1.79988	-3.4008
H	2.66165	0.99528	-2.88299
H	3.78099	1.34802	-4.23183
H	2.46632	2.48798	-3.84211
C	-3.49419	3.71159	-3.53672
H	-4.48514	4.04825	-3.19025
H	-3.60963	3.29976	-4.55509
H	-2.84726	4.60449	-3.61058
C	3.49336	3.71206	3.53733
H	4.48414	4.04918	3.19082
H	3.60909	3.30003	4.55558
H	2.8461	4.60469	3.6115
C	-6.48325	-3.59181	0.74042
H	-6.56642	-3.8914	-0.31814
H	-7.45503	-3.79257	1.2241
H	-5.72884	-4.24379	1.21038
C	-6.48484	3.58997	-0.74164
H	-6.56865	3.88898	0.31703
H	-7.4565	3.79046	-1.22566
H	-5.73055	4.24257	-1.21092
C	-4.96673	-3.62392	-3.18769
H	-4.31115	-4.37236	-3.66806
H	-5.57165	-3.15817	-3.98538
H	-5.65034	-4.16482	-2.51193
C	-4.97115	3.62312	3.18701
H	-4.31581	4.37119	3.66829
H	-5.57696	3.15726	3.98396
H	-5.65395	4.16448	2.5108
C	-3.49504	-3.7112	3.53776
H	-4.48574	-4.04823	3.19095
H	-3.61109	-3.29892	4.55587
H	-2.84795	-4.60392	3.61239
C	-1.51853	-2.17893	3.13381
H	-0.78028	-3.0021	3.16448
H	-1.62256	-1.80137	4.16634
H	-1.11014	-1.35405	2.52376
C	-3.21446	1.79901	3.40074
H	-2.66553	0.99439	2.88296
H	-3.78531	1.34713	4.23146
H	-2.47017	2.48682	3.84245
Be	3.76779	0.00029	-0.00014
C	-3.20941	-1.80029	-3.40045
H	-2.66075	-0.99564	-2.88242
H	-3.77944	-1.34851	-4.23179
H	-2.46492	-2.48841	-3.84134
C	3.21238	-1.79876	3.40037
H	2.66364	-0.9943	2.88214
H	3.78266	-1.34666	4.23135
H	2.46795	-2.48663	3.84175
C	4.9694	-3.62269	3.18793
H	4.31387	-4.37092	3.6687
H	5.57448	-3.15668	3.98535
H	5.65288	-4.16389	2.51228
174
[Be]2K2	(compound	8)
K	0.0002	-2.50682	0.00293
K	0.00033	2.51841	0.00089
Si	-6.14467	-1.48905	-1.26556
Si	-6.13736	1.48107	1.28042
Si	6.1361	1.48266	-1.2811
Cl	-1.79815	0.00636	-0.02325
Si	6.14572	-1.48847	1.26377
Cl	1.798	0.00634	0.0242
N	-4.48893	-1.36156	-0.5975
N	4.48538	1.3601	-0.59917
N	-4.48628	1.3592	0.59929
N	4.48949	-1.36107	0.59685
C	3.67023	-2.52908	0.65242
C	-3.66913	-2.52917	-0.6532
C	3.66847	2.52981	-0.65276
C	2.95877	-2.89915	1.84542
C	-3.66966	2.5291	0.65355
C	-2.9564	-2.89808	-1.8458
C	-3.53616	3.3695	-0.50441
C	3.52591	-3.36392	-0.50831
C	-3.52543	-3.36468	0.50713
C	-2.95071	2.89585	1.84305
C	2.94919	2.89695	-1.84195
C	3.53508	3.36973	0.50557
C	-3.01603	-2.05246	-3.119
H	-3.64782	-1.17869	-2.88831
C	2.17277	-4.07138	1.85819
H	1.66262	-4.35868	2.78629
C	4.24057	-3.03108	-1.818
H	4.91635	-2.18761	-1.59446
C	2.71366	-4.51528	-0.45298
H	2.63112	-5.15225	-1.34214
C	-2.04242	-4.8869	-0.7243
H	-1.45249	-5.80961	-0.76379
C	2.16738	4.07203	-1.85432
H	1.65163	4.3572	-2.78001
C	-2.72726	4.52319	-0.44939
H	-2.65283	5.16434	-1.33627
C	2.04507	-4.88789	0.72356
H	1.45578	-5.81101	0.76303
C	-2.71239	-4.51549	0.45184
H	-2.63028	-5.15299	1.34067
C	-7.46609	-0.77052	-0.08697
H	-8.4321	-1.09448	-0.52789
H	-7.40221	-1.29104	0.88759
C	2.72611	4.52341	0.45117
H	2.65181	5.16418	1.33832
C	-2.16959	-4.06977	-1.85854
H	-1.65832	-4.35611	-2.78632
C	-2.16891	4.07092	1.85601
H	-1.65331	4.35574	2.78188
C	-4.24152	-3.03305	1.81634
H	-4.91793	-2.19016	1.59254
C	3.0188	-2.05409	3.11898
H	3.65026	-1.18006	2.88837
C	-2.05196	4.89298	0.72421
H	-1.46576	5.81807	0.76378
C	4.2582	3.0403	1.81151
H	4.92795	2.19212	1.58751
C	7.46516	0.7645	-0.11089
H	8.42828	1.08882	-0.5578
H	7.40723	1.28475	0.86419
C	-7.46566	0.7629	0.10935
H	-8.42911	1.08666	0.55596
H	-7.4075	1.28357	-0.86549
C	-4.25899	3.04051	-1.81061
H	-4.92896	2.1924	-1.587
C	2.99523	2.04482	-3.1114
H	3.62935	1.17217	-2.88299
C	-6.59574	-3.32068	-1.54324
H	-5.85874	-3.84682	-2.17128
H	-7.57942	-3.3928	-2.03918
H	-6.66123	-3.86354	-0.5849
C	2.05064	4.89368	-0.7222
H	1.46448	5.81881	-0.76133
C	6.59743	-3.3201	1.54031
H	5.86136	-3.84653	2.1692
H	7.5818	-3.39221	2.03488
H	6.66168	-3.86268	0.58172
C	-6.59004	3.31091	1.56715
H	-5.85054	3.83588	2.19327
H	-7.5711	3.37929	2.06879
H	-6.66172	3.8575	0.61138
C	7.46626	-0.76899	0.08477
H	8.4326	-1.09278	0.52511
H	7.40212	-1.28913	-0.88997
C	6.35129	-0.54844	2.91812
H	5.95518	0.47913	2.84793
H	7.42192	-0.47647	3.18172
H	5.83444	-1.0516	3.7512
C	6.58815	3.31272	-1.56744
H	5.84833	3.83766	-2.1932
H	7.56904	3.3815	-2.06935
H	6.65997	3.85906	-0.61155
C	-2.99711	2.04331	3.11219
H	-3.63092	1.17057	2.88321
C	-6.3495	-0.54834	-2.91961
H	-5.95369	0.4793	-2.84877
H	-7.41999	-0.47655	-3.18382
H	-5.83201	-1.05103	-3.75259
C	-3.65528	-2.82365	-4.29638
H	-3.04354	-3.69787	-4.58366
H	-3.74041	-2.1735	-5.18533
H	-4.6634	-3.19298	-4.04593
C	6.32745	0.53877	-2.93498
H	5.93044	-0.48809	-2.86038
H	7.39612	0.46479	-3.20597
H	5.80568	1.04136	-3.76534
C	-1.62283	-1.52173	-3.52825
H	-1.7008	-0.88711	-4.42881
H	-0.92818	-2.34717	-3.77147
C	-6.32909	0.53654	2.93389
H	-5.93155	-0.49011	2.85905
H	-7.39783	0.46196	3.2044
H	-5.80789	1.03907	3.76464
C	3.62139	2.80904	-4.30016
H	3.00658	3.68147	-4.58629
H	3.69712	2.1536	-5.18604
H	4.63207	3.17992	-4.06265
C	1.62563	-1.52382	3.52894
H	1.18228	-0.91253	2.72493
H	1.70368	-0.88975	4.42988
H	0.93116	-2.34953	3.7718
C	1.59726	1.51211	-3.50161
H	1.16317	0.90552	-2.68891
H	1.66423	0.87275	-4.39968
H	0.89999	2.33654	-3.74092
C	-5.12611	4.21192	-2.32095
H	-5.8445	4.54689	-1.55403
H	-5.69776	3.9057	-3.21466
H	-4.51267	5.08507	-2.60744
C	-5.0979	-4.20669	2.33935
H	-5.8188	-4.55098	1.57893
H	-5.666	-3.89852	3.23464
H	-4.47727	-5.07417	2.62757
C	3.65868	-2.82554	4.29582
H	3.04727	-3.7	4.58309
H	3.74406	-2.17568	5.18495
H	4.66678	-3.19456	4.04481
C	-1.59921	1.51083	3.50295
H	-1.16453	0.9047	2.69022
H	-1.66648	0.8711	4.40074
H	-0.90229	2.33534	3.74296
C	-3.24437	-2.56008	2.89952
H	-2.52618	-3.3615	3.15557
H	-3.77515	-2.28324	3.82782
H	-2.6726	-1.67912	2.56049
C	5.12571	4.21145	2.32181
H	5.844	4.54635	1.55477
H	5.6975	3.90499	3.21535
H	4.51252	5.0847	2.60854
C	-3.62405	2.80703	4.30086
H	-3.00963	3.67958	4.58748
H	-3.7	2.15136	5.18656
H	-4.63473	3.17768	4.06296
C	5.09771	-4.20369	-2.34211
H	5.81967	-4.54743	-1.58246
H	5.66465	-3.8947	-3.23785
H	4.47769	-5.07174	-2.62996
C	-3.26644	2.57996	-2.90335
H	-2.55541	3.38748	-3.16012
H	-3.80219	2.30482	-3.82932
H	-2.68644	1.70115	-2.57304
C	3.24207	-2.55875	-2.9002
H	2.5245	-3.36081	-3.15599
H	3.77185	-2.28101	-3.82881
H	2.66964	-1.67854	-2.56037
C	3.26591	2.57973	2.90446
H	2.55507	3.38731	3.1616
H	3.80189	2.30434	3.83022
H	2.68569	1.70104	2.57417
Be	3.85745	0.00142	0.00513
Be	-3.85756	0.00099	-0.00516
H	-1.17972	-0.91096	-2.72374
174
[Be]2Rb2	(compound	9)
Rb	-0.01832	2.48432	-0.66432
Si	6.32552	-1.86584	-0.57287
Si	6.32454	1.86701	0.57402
Cl	1.95321	-0.0001	-0.00183
N	4.66255	-1.48516	-0.02134
N	4.66198	1.48584	0.02155
C	3.85841	-2.59458	0.38128
C	3.65231	-2.87142	1.7759
C	3.85768	2.59514	-0.38114
C	4.26515	-1.9894	2.8638
H	4.8628	-1.22199	2.34196
C	7.64372	-0.73833	0.22506
H	7.57506	-0.81666	1.32661
H	8.60909	-1.21655	-0.04304
C	3.23525	-3.4636	-0.57934
C	2.88431	-3.98714	2.16725
H	2.7603	-4.19786	3.23682
C	3.23361	3.46348	0.57948
C	7.64351	0.7401	-0.22349
H	7.57519	0.81842	-1.32506
H	8.60859	1.21871	0.04495
C	2.31688	-4.85824	1.22501
H	1.76693	-5.7498	1.54776
C	6.55706	1.6616	2.46423
H	6.09281	2.47983	3.03785
H	7.63479	1.6521	2.70799
H	6.12648	0.7112	2.82356
C	3.3315	-3.20377	-2.08402
H	3.96971	-2.31464	-2.21151
C	6.78123	-3.65385	-0.09137
H	6.83878	-3.76684	1.0047
H	7.77087	-3.90985	-0.50856
H	6.05366	-4.39404	-0.4608
C	2.49427	-4.58091	-0.13929
H	2.05816	-5.25657	-0.88605
C	3.65232	2.87248	-1.77576
C	6.55887	-1.66061	-2.463
H	6.09532	-2.47916	-3.03674
H	7.63671	-1.65056	-2.70625
H	6.12795	-0.71048	-2.82266
C	3.32904	3.20301	2.0841
H	3.96774	2.31424	2.2116
C	2.49243	4.58068	0.13948
H	2.05559	5.25584	0.88627
C	6.77982	3.65531	0.09317
H	6.83763	3.76867	-1.00284
H	7.76927	3.91148	0.51071
H	6.05192	4.39516	0.46265
C	2.31574	4.85851	-1.22481
H	1.7656	5.74997	-1.54752
C	2.8841	3.98806	-2.16708
H	2.76062	4.19917	-3.23663
Be	4.0257	0.00024	-0.00038
C	1.95014	-2.86399	-2.688
H	1.24314	-3.70714	-2.57509
H	2.03687	-2.65447	-3.76891
H	1.51749	-1.96955	-2.20839
C	3.97051	-4.38206	-2.85203
H	4.96969	-4.63362	-2.46013
H	4.07667	-4.13337	-3.92298
H	3.34914	-5.29345	-2.78686
C	5.21699	-2.78092	3.78806
H	4.67887	-3.55931	4.35847
H	5.69562	-2.10609	4.51957
H	6.01381	-3.28099	3.21247
C	3.17884	-1.26405	3.69041
H	2.53333	-0.64543	3.0437
H	3.6396	-0.60149	4.4445
H	2.53864	-1.9846	4.23285
C	1.94749	2.86203	2.68697
H	1.24	3.70475	2.57395
H	2.03359	2.65208	3.76784
H	1.51578	1.96751	2.20666
C	4.26614	1.99115	-2.86367
H	4.86375	1.22372	-2.34183
C	3.96678	4.38135	2.85309
H	4.96603	4.63376	2.46191
H	4.07245	4.13221	3.92398
H	3.34486	5.29236	2.78799
C	3.18057	1.26577	-3.69124
H	2.53486	0.6467	-3.04517
H	3.64203	0.60366	-4.44532
H	2.54048	1.98633	-4.2338
C	5.21823	2.78343	-3.78703
H	4.68015	3.56187	-4.3574
H	5.69751	2.10909	-4.51857
H	6.01454	3.28352	-3.21078
Rb	-0.01719	-2.48439	0.66375
Si	-6.32302	1.73635	0.8884
Si	-6.32163	-1.73771	-0.88943
Cl	-1.95928	0.00015	0.00209
N	-4.66545	1.45901	0.26782
N	-4.66454	-1.45974	-0.26777
C	-3.85335	2.61704	0.0672
C	-3.69439	3.16851	-1.24975
C	-3.85208	-2.61753	-0.06719
C	-4.37192	2.53302	-2.464
H	-5.02441	1.73465	-2.07021
C	-7.64728	0.76659	-0.08857
H	-7.58453	1.0405	-1.15889
H	-8.61142	1.18836	0.26514
C	-3.17306	3.25994	1.15745
C	-2.90592	4.32199	-1.44088
H	-2.81844	4.74591	-2.44913
C	-3.17103	-3.25973	-1.15738
C	-7.64686	-0.76878	0.08704
H	-7.58433	-1.04266	1.15738
H	-8.61061	-1.19112	-0.26703
C	-2.27048	4.96452	-0.36717
H	-1.70083	5.88743	-0.52592
C	-6.53644	-1.20245	-2.71535
H	-6.04228	-1.89395	-3.41646
H	-7.61057	-1.17474	-2.97328
H	-6.12576	-0.19334	-2.89101
C	-3.25021	2.72097	2.58707
H	-3.88707	1.82201	2.55125
C	-6.77621	3.58235	0.73518
H	-6.85467	3.8848	-0.32306
H	-7.75508	3.76689	1.21122
H	-6.03476	4.24272	1.213
C	-2.4064	4.41998	0.91911
H	-1.92042	4.91814	1.76743
C	-3.69357	-3.1695	1.24961
C	-6.53852	1.20127	2.71428
H	-6.0449	1.89301	3.41553
H	-7.61274	1.17317	2.97176
H	-6.12752	0.19233	2.8902
C	-3.24746	-2.71998	-2.58675
H	-3.88504	-1.82154	-2.55093
C	-2.40417	-4.41968	-0.9192
H	-1.91764	-4.91732	-1.7675
C	-6.774	-3.58397	-0.73699
H	-6.85249	-3.88693	0.32109
H	-7.75272	-3.76874	-1.21328
H	-6.03218	-4.24379	-1.215
C	-2.26875	-4.96475	0.36692
H	-1.69893	-5.88757	0.52554
C	-2.90486	-4.32284	1.44059
H	-2.81772	-4.74716	2.4487
Be	-4.02956	-0.00027	0.00053
C	-1.86535	2.28343	3.11466
H	-1.16666	3.13745	3.17853
H	-1.95529	1.8586	4.13044
H	-1.41986	1.51356	2.46267
C	-3.89001	3.73753	3.5597
H	-4.89324	4.0501	3.22612
H	-3.98664	3.29983	4.56932
H	-3.27244	4.649	3.65363
C	-5.25694	3.53253	-3.24006
H	-4.66043	4.34252	-3.69726
H	-5.79319	3.01846	-4.05708
H	-6.00662	4.00246	-2.58173
C	-3.33804	1.87379	-3.40611
H	-2.7488	1.10495	-2.87694
H	-3.83978	1.38631	-4.26088
H	-2.63957	2.62592	-3.81943
C	-1.86248	-2.28103	-3.11285
H	-1.16305	-3.13446	-3.17653
H	-1.9518	-1.85571	-4.12847
H	-1.41819	-1.51115	-2.46003
C	-4.37179	-2.53472	2.46384
H	-5.02419	-1.73623	2.07016
C	-3.88566	-3.73641	-3.56056
H	-4.88889	-4.05001	-3.22795
H	-3.98188	-3.29811	-4.56995
H	-3.26729	-4.64733	-3.65465
C	-3.33847	-1.87589	3.40685
H	-2.74901	-1.10675	2.87838
H	-3.84073	-1.38891	4.26159
H	-2.64017	-2.62818	3.82016
C	-5.25711	-3.53477	3.2389
H	-4.66073	-4.34498	3.69587
H	-5.79378	-3.02123	4.05598
H	-6.00644	-4.00437	2.57994
174
[Be]2Cs2	(compound	10)
Cs	-0.00081	2.58209	0.72786
Si	-6.41735	1.76936	-0.8139
Cl	-2.04991	-0.00034	-0.00054
Si	-6.41692	-1.76976	0.81544
N	-4.75921	1.46996	-0.20102
N	-4.7593	-1.47022	0.20136
C	-3.97118	2.63172	0.06479
C	-3.31818	-3.35915	0.98829
C	-3.97128	-2.63184	-0.06523
C	-3.36364	-2.88725	2.44293
H	-3.97941	-1.97315	2.4594
C	-2.60411	-4.53853	0.68911
H	-2.14136	-5.10094	1.50994
C	-3.82077	-3.11185	-1.41088
C	-6.62636	1.30957	-2.66096
H	-6.13136	2.03075	-3.33096
H	-7.69968	1.29095	-2.92302
H	-6.21351	0.30961	-2.87822
C	-3.82056	3.11259	1.4101
C	-3.31841	3.35849	-0.9893
C	-6.8777	3.60615	-0.58788
H	-6.94097	3.87095	0.48141
H	-7.86531	3.79976	-1.04182
H	-6.14871	4.2886	-1.05329
C	-2.4882	-5.01886	-0.62407
H	-1.95716	-5.95502	-0.83232
C	-7.74555	-0.76339	-0.11727
H	-7.68553	-0.99408	-1.1979
H	-8.70803	-1.2003	0.2223
C	-7.74535	0.76314	0.11983
H	-7.68454	0.99383	1.20042
H	-8.708	1.2002	-0.21905
C	-4.45636	-2.37888	-2.59235
C	-3.08343	-4.28705	-1.66244
H	-3.00366	-4.65379	-2.69349
C	-3.36439	2.88582	-2.44368
H	-3.97989	1.97153	-2.45937
C	-1.95906	-2.50435	2.96122
H	-1.2767	-3.37443	2.95896
H	-2.01558	-2.13709	4.00153
H	-1.5151	-1.7051	2.34436
C	-3.08351	4.28815	1.66078
H	-3.00373	4.65561	2.69157
C	-2.60452	4.53819	-0.69098
H	-2.14196	5.10011	-1.51224
C	-4.00783	-3.93105	3.38266
H	-5.02233	-4.20985	3.05347
H	-4.07955	-3.53399	4.41095
H	-3.40772	-4.85779	3.42942
C	-4.45565	2.38004	2.59211
H	-5.06583	1.56801	2.16031
C	-2.48861	5.01937	0.62188
H	-1.95766	5.95573	0.82947
C	-6.62474	-1.31018	2.66272
H	-6.12981	-2.03176	3.33236
H	-7.69792	-1.29105	2.92528
H	-6.21126	-0.31048	2.87998
C	-3.38337	-1.73206	-3.49849
H	-2.75571	-1.02434	-2.92999
H	-3.8545	-1.17598	-4.32843
H	-2.72504	-2.49962	-3.94763
C	-6.87744	-3.60649	0.58942
H	-6.94018	-3.8714	-0.47987
H	-7.86532	-3.79988	1.04286
H	-6.14882	-4.28903	1.05528
C	-3.38221	1.73282	3.49746
H	-2.75533	1.02475	2.92853
H	-3.8529	1.17702	4.32783
H	-2.7232	2.50016	3.94597
Be	-4.11933	-0.00013	0.0001
C	-4.0094	3.92902	-3.38351
C	-1.95996	2.50314	-2.96251
C	-5.3911	3.28867	3.41923
H	-4.83866	4.11101	3.90869
H	-5.88883	2.70743	4.21537
H	-6.17325	3.74294	2.78821
H	-1.51541	1.7043	-2.34553
H	-3.40953	4.85587	-3.43106
H	-4.08165	3.53146	-4.41159
H	-2.01693	2.13537	-4.00261
H	-5.02377	4.20774	-3.05385
H	-1.27785	3.37341	-2.96102
Cs	0.00097	-2.58251	-0.72781
Si	6.41719	-1.76895	0.81475
Cl	2.04985	0.00042	-0.00024
Si	6.41698	1.76938	-0.81626
N	4.75909	-1.46979	0.20168
N	4.75935	1.4702	-0.20202
C	3.971	-2.63166	-0.06348
C	3.31787	3.35849	-0.98984
C	3.97138	2.632	0.06397
C	3.36321	2.88578	-2.44422
H	3.97881	1.97156	-2.46019
C	2.60371	4.53796	-0.69124
H	2.14054	5.0997	-1.51229
C	3.82143	3.11306	1.40933
C	6.62619	-1.30807	2.66155
H	6.13126	-2.02894	3.33194
H	7.6995	-1.28919	2.9236
H	6.21321	-0.30804	2.87824
C	3.82043	-3.11335	-1.4085
C	3.31811	-3.35772	0.99103
C	6.87741	-3.60591	0.58987
H	6.94076	-3.87138	-0.47924
H	7.86497	-3.79932	1.04401
H	6.14834	-4.28803	1.05564
C	2.48821	5.01923	0.62163
H	1.95709	5.95545	0.82939
C	7.74562	0.76328	0.11673
H	7.68582	0.99451	1.19726
H	8.70809	1.19992	-0.22321
C	7.74525	-0.76337	-0.1196
H	7.68431	-0.99461	-1.20006
H	8.70789	-1.20035	0.21941
C	4.45748	2.38089	2.59105
C	3.08403	4.28833	1.66031
H	3.0047	4.65589	2.6911
C	3.36406	-2.88415	2.44511
H	3.97966	-1.96991	2.46027
C	1.95859	2.50292	-2.96243
H	1.2764	3.37313	-2.9607
H	2.01515	2.1351	-4.00254
H	1.51441	1.70408	-2.34519
C	3.0833	-4.28901	-1.65848
H	3.00353	-4.6571	-2.68905
C	2.60416	-4.53755	0.69341
H	2.14153	-5.09895	1.515
C	4.00765	3.92902	-3.38441
H	5.02218	4.20779	-3.0553
H	4.07936	3.53147	-4.41252
H	3.4077	4.85584	-3.43161
C	4.45561	-2.38156	-2.59093
H	5.0657	-1.56921	-2.15962
C	2.4883	-5.01955	-0.61915
H	1.95728	-5.95599	-0.82619
C	6.62465	1.30905	-2.66336
H	6.12942	2.03016	-3.33326
H	7.69779	1.29005	-2.92609
H	6.21138	0.30913	-2.88004
C	3.3848	1.73322	3.49699
H	2.75785	1.02495	2.92839
H	3.85617	1.17761	4.32711
H	2.72573	2.50032	3.94584
C	6.87761	3.60616	-0.59087
H	6.9407	3.8713	0.47835
H	7.86535	3.79945	-1.04467
H	6.14885	4.28859	-1.05665
C	3.38224	-1.73501	-3.49684
H	2.75524	-1.02661	-2.92845
H	3.85301	-1.17972	-4.32752
H	2.72335	-2.50269	-3.94495
Be	4.11931	0.00022	-0.00028
C	4.00889	-3.92682	3.38565
C	1.95962	-2.50099	2.96359
C	5.39119	-3.29072	-3.41733
H	4.83884	-4.11344	-3.90624
H	5.88896	-2.71001	-4.21383
H	6.17331	-3.7445	-2.78591
C	5.39293	3.29	3.41765
H	4.84037	4.11207	3.90741
H	5.89139	2.70901	4.21352
H	6.17452	3.74465	2.78619
H	1.51518	-1.70256	2.34601
H	3.40893	-4.8536	3.4337
H	4.08106	-3.52864	4.41348
H	2.01656	-2.13248	4.00344
H	5.02326	-4.20582	3.05626
H	1.27744	-3.3712	2.96266
C	-5.39281	-3.28712	-3.41879
H	-4.84104	-4.10968	-3.90863
H	-5.89093	-2.70568	-4.21454
H	-6.17467	-3.74108	-2.78717
H	-5.06592	-1.56665	-2.16006
H	5.0678	1.56912	2.15898
